# Supplementary material for: Pangenome Analytics Reveal Two-Component Systems as Conserved Targets in ESKAPEE Pathogens
Source: mSystems. 2021 Jan 26;6(1):e00981-20. doi: 10.1128/mSystems.00981-20 (PMC7842365; doi:10.1128/mSystems.00981-20)
Supplement: DATA SET S1 [file mSystems.00981-20_sd001.xlsx]

## Sheet: Sheet 1
TCS	Function	Organism	References (PMIDs)
CiaHR/YycGF/VicKR	Daptomycin resisatnce, cell wall homeostasis	Enterococcus faecium	24867964, 23114757, 26369959
GraSR	Cationic antimicrobial peptides	Enterococcus faecium	24867964
VanSR	Vancomycin resistance	Enterococcus faecium	1556077, 18792691
VncSR	Vancomycin resistance	Enterococcus faecium	12374813
VraSR	Vancomycin resistance	Enterococcus faecium	18326495, 25436989
YesMN	Growth phase adaptation, carbohydrate utilization	Enterococcus faecium	12374813
DcuSR	Fumarate & succinate regulation	Enterococcus faecium	9765574, 27134023
YclKJ	Unknown	Enterococcus faecium	12374813
PhoRP	Phosphate sensing	Enterococcus faecium	25983732
PhoRB	Stress response, virulence	Enterococcus faecium	25436989
LytSR	Autolysin, regulates extracellular murein hydrolase activity, bacterial cell death and pyruvate utilization	Enterococcus faecium	12374813, 28467378
WalKR	Virulence, Cell wall homeostasis, Cell division	Enterococcus faecium	26582287, 19019149
TrxSR	Virulence, Regulation of bactericin genes	Enterococcus faecium	27808235, 18678666
AgrCA	Virulence, Exo- and cell wall protein synthesis	Enterococcus faecium	12374813, 15317767
GraSR	Cationic antimicrobial peptides resistance	Staphylococcus aureus	21986630, 25685323
NsaSR (BceSR/BrsSR)	Nisin sensitivity associated response, stress response, cell wall synthesis, membrane transport	Staphylococcus aureus	24936592, 30337550
VraSR	Vancomycin/cell wall antimicrobials sensing, Cell wall biosynthesis	Staphylococcus aureus	16377706, 12864861
VanSR	Vancomycin resistance	Staphylococcus aureus	18792691, 9685233
ArlSR	regulates aggutination and autolysin	Staphylococcus aureus	24367264, 15109784
LytSR	Antibiotic tolerance, biofilm formation, stationary phase survival, cell death and analysis	Staphylococcus aureus	19502411
DesKR	Membrane Fluidity, regukated transrpiion	Staphylococcus aureus	27599615
LiaSR	cell wall peptidoglycan biosynthesis, antibiotic, acid, and detergent stresses	Staphylococcus aureus	26020679, 18326495
HssSR	Iron sensing, intracellular heme homeostasis	Staphylococcus aureus	17635909, 18005689
NreBC	oxygen-responsive nitrogen regulation	Staphylococcus aureus	29410457, 18820014
PhoRP	Sense Phospate, monitor cell wall teichoic acid metabolism, hemolysin expression	Staphylococcus aureus	25315493, 20552019
KdpDE	Potassium sensing	Staphylococcus aureus	21422185, 20498265
YhcSR/ AirSR	Oxygen sensing, regulates the lac and opuCABCD Operon	Staphylococcus aureus	16267314, 23226327
AgrCA	Exo- and cell wall protein synthesis, quorum sensing	Staphylococcus aureus	29887846, 7565609
SaeSR	Secreted factors mostly involved in immune evasion	Staphylococcus aureus	10436918, 14523104
SrrBA	virulence, activation of genes involved in anaerobic metabolism, cytochrome and haem biosynthesis and down-regulation of agr-RNAIII	Staphylococcus aureus	15060046, 24222487, 31100054
WalKR	Bacterial cell envelope composition, cell viability and controls major autolysin genes involved in cell wall degradation, biofilm formation	Staphylococcus aureus	22825451, 17827301
KvgAS	Virulence	Klebsiella pneumoniae	17008388
EvgSA	Multidrug-related, free radical stresses, sensing iron-limiting conditions	Klebsiella pneumoniae	12583907, 27801293
BaeSR	Multidrug resistance, lipopolysachharide modifications regulation	Klebsiella pneumoniae	30974906
CpxAR	Cefepime and chloramphenicol resistance, osmolarity regulation	Klebsiella pneumoniae	22496764, 27801293
PhoQP	Polymyxin resistance, L-aminoarabinose synthesis regulation	Klebsiella pneumoniae	24577612, 25733503
PmrBA	Colistin and polymyxin resistance, lipopolysaccharide modification	Klebsiella pneumoniae	19332669, 24577612
KdpDE	Potassium transport mechanism	Klebsiella pneumoniae	23555240, 12618449
CusSR	Copper sensing and induces CusCFBARS efflux system, silver resistance	Klebsiella pneumoniae	22230226, 30043621
CreCB	Carbon source responsive, ß-lactam resistance response	Klebsiella pneumoniae	11283805
AtoSC	Acetocetate sensing	Klebsiella pneumoniae	21746949
PhoRB	Stress response, virulence	Klebsiella pneumoniae	22848515
RstBA	Response to environmental stimuli	Klebsiella pneumoniae	22481468
GlrKR	Regulates Envelop homeostasis	Klebsiella pneumoniae	String database
DcuSR	Fumarate respiration	Klebsiella pneumoniae	9973351
PcoSR	Copper resistance sensing	Klebsiella pneumoniae	31531339, 15276215
UhpBA	Regulates hexose phosphate metabolism	Klebsiella pneumoniae	12107138
QseCB	Quorum sensing, Motility	Klebsiella pneumoniae	25436989, 26426681
NarXL	Nitrate/Nitrite reduction	Klebsiella pneumoniae	25436989
GlnLG	Nitrogen regulation, Glutamate metabolism	Klebsiella pneumoniae	12583907, 2874557
NifLA	Regulates Nitrogen fixation (Nitrogenase-molubdenum complex)	Klebsiella pneumoniae	9973341, 8231815
YehUT	Nutrient Sensing	Klebsiella pneumoniae	12951338
OmpR-Envz	Osmolarity stress, Acid pH Stress, biofilm formation, Type III fimbriae expression,	Klebsiella pneumoniae	30369914, 30974906
RcsCB	Regulated Phospho transfer, regulates Chlorpromazine-Induced Stress, biofilm formation	Klebsiella pneumoniae	29944890
PgtBA	Phosphoglycerate transport	Klebsiella pneumoniae	7635815
YpdAB	Pyruvate sensing	Klebsiella pneumoniae	15126461
ArcBA	Regulates TCA cycle	Klebsiella pneumoniae	27801293, 30974906
TtrSR	Regulates Tetrathione reductase	Klebsiella pneumoniae	16113260
CitAB	Regulates Citrate fermentation	Klebsiella pneumoniae	22101843, 19682387
TorSR	Regulates Trimethylamine-N-oxide sensing	Klebsiella pneumoniae	16322582
ZraSR	Zinc Responsiveness	Klebsiella pneumoniae	22084975
PmrBA	Collistin resistance, lipid modifications	Acinetobacter baumannii	19332669, 30761101
AdeSR	Controls expresssion of adeABC efflux pump involved in multidrug resistance	Acinetobacter baumannii	28934482, 24885279
BaeSR	modulate the expression of AdeIJK and MacAB-TolC efflux pumps, resgulates osmotic stress under high osmotic stress	Acinetobacter baumannii	30761101
KdpDE	Regulates Potassium sensing	Acinetobacter baumannii	27923956
CusSR	Regulates Copper sensing	Acinetobacter baumannii	30699983
CzcSR	Heavy Metal sensing	Acinetobacter baumannii	28981745
IrlSR	Heavy metal ion resistance	Acinetobacter baumannii	27147217
CreCB	Regulates cells in fermenting glycolytic C source	Acinetobacter baumannii	15716448, 11350954
LytSR	Autolysin, regulates extracellular murein hydrolase activity, bacterial cell death and pyruvate utilization	Acinetobacter baumannii	27902777
PhoRB	Antibiotic Biosynthesis, phosphate regulation	Acinetobacter baumannii	25436989
RstBA	Responds to change in environmental condition, biofilm formation	Acinetobacter baumannii	12897016
PilSR	Motility	Acinetobacter baumannii	27094331
QseCB	Motility	Acinetobacter baumannii	25436989
GlnLG	Regulates Nitrogen regulation	Acinetobacter baumannii	2874557
NtrBC	Regulates Nitrogen sensing	Acinetobacter baumannii	30974906
OmpR-Envz	Osmolarity stress/Acid pH Stress	Acinetobacter baumannii	27872182
GacSR	Virulence, biofilm formation, pili formation	Acinetobacter baumannii	27506797
AlgZR	Virulence, twitching motility, alginate production	Acinetobacter baumannii	24999454
CpxAR	Aminoglycoside resistance, Involves in mechanism of cell death	Pseudomonas aeruginosa	24184210, 25436989
PhoQP	Polymyxin resistance, lipopolysaccharide modification	Pseudomonas aeruginosa	15522865, 28510688
CprSR	Antimicrobial peptide Resistance, Lipopolysaccheride modification	Pseudomonas aeruginosa	28510688, 19243444
ErbR/EraR	Biofilm resistance antibiotic resistance	Pseudomonas aeruginosa	20093290, 22505683
PmrBA	Collistin resistance, anti-microbial peptide resistance	Pseudomonas aeruginosa	28510688, 28541480
ParRS	Polymyxin resistance, quorum sensing, Lipopolysaccharide modification	Pseudomonas aeruginosa	21149619, 28541480
KdpDE	Regulates potassium transport	Pseudomonas aeruginosa	23555240
PfeSR	Regulates iron acquisition	Pseudomonas aeruginosa	8808923
KinB/AlgB	Regulates alginate biosynthesis for biofilm formation, quorum sensing,	Pseudomonas aeruginosa	21515773, 23024348
AruSR	Regulates arginine transaminase (ATA) pathway	Pseudomonas aeruginosa	30974906, 19850617
MifSR	Regulates biofilm and metablism, Alpha-ketoglutarate utilization	Pseudomonas aeruginosa	26114434, 20656909
NarXL	Regulates biofilm and nitrogen sensing	Pseudomonas aeruginosa	28510688
BfiSR	Regulates biofilm formation and maintenance	Pseudomonas aeruginosa	20656909,
BfmSR	Regulates biofilm formation and maintenance	Pseudomonas aeruginosa	20656909, 24431277
BqsSR	Regulates biofilm decay	Pseudomonas aeruginosa	19513205, 28981745
CarSR	Regulates biofilm decay, ferrous iron sensing	Pseudomonas aeruginosa	26755627
DctBD	Regulates C4-dicarboxylate transporters	Pseudomonas aeruginosa	15599505, 17021207
CbrAB	Controls Carbon & Nitrogen metabolism	Pseudomonas aeruginosa	17545289
CheAY	Regulates chemotaxis in response to magnesium	Pseudomonas aeruginosa	30974906
TctED	Citrate metabolism under anaerobic condition	Pseudomonas aeruginosa	30842268
RoxSR	Confer cyanide tolerance	Pseudomonas aeruginosa	18820016, 19930444
PvrSR	Regulates efflux pump and Biofilm formation	Pseudomonas aeruginosa	23750818, 29880803
RocS2A2	Regulates Fimbriae Adhesion	Pseudomonas aeruginosa	19961952
FleSR	Regulates flagellar motility and adhesion to mucin	Pseudomonas aeruginosa	31294209
GtrSR	Controls Glucose transport and type III secretion	Pseudomonas aeruginosa	28541480, 29607620
CzcSR	Regulates heavy metal resistance, quorum sensing, motility	Pseudomonas aeruginosa	28981745
PirRS	Regulates Iron acquisition and type IV pili	Pseudomonas aeruginosa	30042200
PprAB	Confer membrane permeability, assembling fimbrae	Pseudomonas aeruginosa	23209420, 21091863
QseCB	Motility, quorum sensing	Pseudomonas aeruginosa	29067003, 25436989
NtrBC	Regulates nitrogen sensing	Pseudomonas aeruginosa	17545289
OmpR-EnvZ	Regulates Osmolarity stress/Acid pH Stress	Pseudomonas aeruginosa	23459488
RegBA	Regulates Oxidative Respiration and Denitrification	Pseudomonas aeruginosa	27618209
RcsCB	Regulates biofilm formation, fimbriae, Phospho transfer	Pseudomonas aeruginosa	19547710
CreCB	Regulates cells in fermenting glycolytic C source, biofilm formation	Pseudomonas aeruginosa	24936599
HptBR	Regulates Swarming motility and Biofilm	Pseudomonas aeruginosa	18256026
PhoRB	Regulates Swarming motility and quorum sensing	Pseudomonas aeruginosa	24023943, 22773629
PilSR	Regulates Swarming/twitching motlity and Biofilm	Pseudomonas aeruginosa	30042200, 8097014
CopSR	Regulates tolerance to Copper and Zinc, imipenem resisatance	Pseudomonas aeruginosa	17449606, 28510688
AlgZR	Differentially express virulence factors, sense environmental changes	Pseudomonas aeruginosa	24999454, 25488298
CpxAR	Antibiotic resistance (fosfomycin), Carbon substrate uptake	Enterobacter cloacae	20942652
PhoQP	Polymyxin resistance, L-aminoarabinose synthesis regulation	Enterobacter cloacae	30873646
PmrBA	Antibiotic resistance (Collistin), iron response, zinc response	Enterobacter cloacae	30873646
BaeSR	Multidrug resistance, flagellar biosynthesis, maltose transport, chemotactic responses	Enterobacter cloacae	20942652
KdpDE	Regulates Potassium transport, intracellular survival of pathogenic bacteria	Enterobacter cloacae	30068737, 21918371
CusSR	Regulates copper sensing and copper efflux	Enterobacter cloacae	26893455, 24367764
PhoRB	Regulates Antibiotic Biosynthesis	Enterobacter cloacae	26358402
NarXL	Regulates Biofilm and Nitrogen sensing	Enterobacter cloacae	21078995
RstBA	Regulates change in environmental condition	Enterobacter cloacae	12618449
TctED	Citrate metabolism under anaerobic condition	Enterobacter cloacae	20207761
DcuSR	Regulates Fumarate respiration	Enterobacter cloacae	14996819, 27519796
UhpBA	Regulates Hexose phosphate metabolism	Enterobacter cloacae	15522865
RcsCB	Regulates Indole Stress/ethanol/Nacl	Enterobacter cloacae	15522865
QseCB	Motility, quorum sensing	Enterobacter cloacae	15522865
NtrBC	Regulates Nitrogen sensing	Enterobacter cloacae	3020561
OpmR-EnvZ	Regulates Osmolarity stress/Acid pH Stress	Enterobacter cloacae	28066375
YpdAB	Regulates Pyruvate sensing	Enterobacter cloacae	28796832, 28469239
CopSR	Resistance to Copper	Enterobacter cloacae	22837330, 26893455
BtsSR	Senses nutrient limitation	Enterobacter cloacae	26893455
GlrKR	Stationary growth phase stimuli	Enterobacter cloacae	9453621
BvgSA	Regulates virulence factor for colonization	Enterobacter cloacae	26933056, 31235515
EvgSA	Multidrug resistance, Acid resistance	Escherichia coli	15126461, 12399493
BaeSR	Multidrug resistance, flagellar biosynthesis, maltose transport, chemotactic responses	Escherichia coli	15716448, 21515766
BasSR/PmrBA	Antibiotic resistance (Collistin), iron response, zinc response	Escherichia coli	22442305, 18382672
CpxAR	Antibiotic resistance (fosfomycin), Carbon substrate uptake	Escherichia coli	24163343
CreCB	Others (Regulates cells in fermenting glycolytic C source)	Escherichia coli	3531171, 11350954
CusSR	Copper intake (copper realted homeostasis)	Escherichia coli	22327913, 11004187
DpiBA/CitAB	Citrate metabolism under anaerobic condition/anerobic condition	Escherichia coli	12897016, biocyc
GlrKR/QseEF	Envelop and LPS homeostasis, signal perception (Quorum sensing)	Escherichia coli	20965974
KdpDE	K+ stimuli transport, Osmolarity stress, virulence, intracellular survival of pathogenic bacteria	Escherichia coli	29695618, 23555240
NarXL	controls anaerobic respiratory gene expression in response to nitrate and nitrite	Escherichia coli	10368138, 29650958
NtrBC	Nitrogen regulation during N starve condition	Escherichia coli	24947454
OmpR-Envz	Osmolarity stress, Acid pH Stress	Escherichia coli	7855421, 21886811
PhoQP	Virulence, mediates the adaptation to Mg2+-limiting environments, and regulates numerous cellular activities	Escherichia coli	11222580, 17909183
PhoRB	Senses and repond extracellular inorganic phosphate	Escherichia coli	23267085, 20171928
QseCB	AI-3 quorum-sensing system (epinephrine/ nor-epinephrine)	Escherichia coli	28760850, 29067003
RcsCB	Others (Indole Stress/ethanol/Nacl), desiccation and osmotic shock	Escherichia coli	11976318
RstBA	Acid stress, curli fimbria formation and anaerobic respiration	Escherichia coli	15522865, 12813061
TorSR	Alternative anaerobic electron acceptors, alkaline stress defence mechanisms	Escherichia coli	31110305, 29229875
UhpBA	Glucose -6-phosphate sensing	Escherichia coli	3042748, 8999880
YedVW	Stress response to hydrogen peroxide	Escherichia coli	25437189, 27983483
YehUT/BtsSR	Nutrient Sensing regulatory network	Escherichia coli	22685278
ZraSR	Zinc sensing	Escherichia coli	26438879, 30389436
DctBD	C4-dicarboxylate sensing	Escherichia coli	9973351, 9765574
PgtBA	Phosphoglycerate transport	Escherichia coli	1551826
YpdAB/PyrSR	Pyruvate sensing	Escherichia coli	30624637, 29695618
PcoSR	Copper-inducible expression of copper resistance	Escherichia coli	11004187
TtrSR	Tetrathione reductase	Escherichia coli	29650958
AtoSC	Acetocetate sensing, motility and chemotaxis	Escherichia coli	22083893, 19198978
DcuSR	Fumarate regulation	Escherichia coli	9765574, 27134023

## Sheet: Sheet 2
TCS gene	Domain	Essentiality	Organisms	References	IDs	Pangenome status
vraS	HK	Essential	S. aureus	DEG/OGEE database	DEG10020213	Core
walK	HK	Essential	S. aureus	DEG/OGEE database	DEG10620194	Core
cheY	RR	Essential	P. aeruginosa	DEG/OGEE database	DEG10150219	Core
algR	RR	Essential	P. aeruginosa	DEG/OGEE database	DEG10300100	Core
kdpE	RR	Essential	E. coli	DEG/OGEE database	DEG10560365	Core
evgS	HK	Essential	E. coli	DEG/OGEE database	DEG10560871	Accessory
rstB	HK	Essential	E. coli	DEG/OGEE database	DEG10180268	Core
dcuR	RR	Essential	E. coli	DEG/OGEE database	DEG10560304	Core
torR	RR	Essential	E. coli	DEG/OGEE database	DEG10180164	Accessory

## Sheet: Sheet 3
TCSs gene	Pfam domain	Organism	p-value	Fitness z-score
gacS	HK	A.baumannii	3.1e-23	-3.14
OmpR	RR	A.baumannii	4.1e-136	-7.5
algR	RR	A.baumannii	ns	0.02
kdpD	HK	K.pneumoniae	6.9e-06	-0.53
qseC	HK	K.pneumoniae	<1e-323	-1
qseB	RR	K.pneumoniae	2.2e-12	-0.46
ntrB	HK	K.pneumoniae	0.0059	-0.94
cpxR	RR	K.pneumoniae	8.6e-10	-0.93
uhpA	RR	K.pneumoniae	ns	1.17
rcsB	RR	K.pneumoniae	<1e-323	-3.54
arcA	HK	K.pneumoniae	2.2e-14	-0.46
arcB	RR	K.pneumoniae	ns	-0.14

## Sheet: Sheet 4
Pfam_domain	Type	Organism
CheW	HK	P. aeruginosa
HAMP	HK	ESKAPEE
HATPase_c	HK	ESKAPEE
HATPase_c_5	HK	ESKAPEE
HisKA	HK	ESKAPEE
His_kinase	HK	ESKAPEE
Hpt	HK	ESKAPEE
PAS	HK	ESKAPEE
CheB_methylest	RR	ESKAPEE
GerE	RR	ESKAPEE
HTH_11	RR	ESKAPEE
HTH_18	RR	ESKAPEE
HTH_AraC	RR	ESKAPEE
LysR_substrate	RR	ESKAPEE
LytTR	RR	ESKAPEE
Response_reg	RR	ESKAPEE
Trans_reg_C	RR	ESKAPEE
AAA_5	HK	A baumanii; K pneumoniae; E.coli
HTH_8	RR	A baumanii; K pneumoniae; E.coli
HTH_LUXR	RR	E faecium; S. aureus; K. pneumoniae
HisKA_MA	HK	E faecium; S. aureus; K. pneumoniae; E.coli; E.cloacae
HisKA_3	HK	E faecium; S. aureus; E.coli; E.cloacae
GAF	HK	K. pneumoniae; E.coli; E.cloacae
PBPb	HK	K. pneumoniae; E.coli
SBP_bac_3	HK	K. pneumoniae; P . aeruginosa
MASE1	HK	K. pneumoniae; E.coli; E.cloacae
CitT	RR	K. pneumoniae; E.coli; E.cloacae
HTH_IclR	RR	K. pneumoniae; E. cloacae
H-kinase_dim	HK	P. aeruginosa
PAS_4	HK	P. aeruginosa
PAS_3	HK	P. aeruginosa
2CSK_N	HK	P. aeruginosa; E.cloacae
CBS	HK	P. aeruginosa
